# Supplementary material for: Structuring and validating a prognostic model for low-grade gliomas based on the genes for plasma membrane tension
Source: Front Neurol. 2022 Nov 3;13:1024869. doi: 10.3389/fneur.2022.1024869 (PMC9668894; doi:10.3389/fneur.2022.1024869)
Supplement: Supplementary file 1 [file Table_1.XLSX]

## Sheet: Sheet1
Endocytosis	Golgi complex	ER	Filopodia	Endosome	Autophagosome
AMPH	ICA69	PICK1	BAIAP2	SNX1	BIN1
SH3GL1	PICK1		FNBP1L	SNX2
SH3GL2	ARFIP1		SRGAP1	SNX3
SH3GL3	ARFIP2		SRGAP2	SNX4
SH3GLB1			SRGAP3	SNX5
SH3GLB2			NOSTRIN	SNX6
SH3GL1P2				PABPC4
SH3GL1P1				XPNPEP2
SH3GL1P3				TRIP10
FCHO1				GRAF1
FCHO2				ACAP2
SNX9				PACSYN2
FBP17				ARFIP1
PACSIN1
PACSIN2
PACSIN3
GRAF1
PSTPIP1
PSTPIP2
