# Supplementary material for: Structuring and validating a prognostic model for low-grade gliomas based on the genes for plasma membrane tension
Source: Front Neurol. 2022 Nov 3;13:1024869. doi: 10.3389/fneur.2022.1024869 (PMC9668894; doi:10.3389/fneur.2022.1024869)
Supplement: Supplementary file 2 [file Table_2.XLSX]

## Sheet: Sheet1
ARFIP2
Forward primer	ACCAGCATTGTGTCTGGTGG
Reverse primer	CCCCACCCATACTTCTCTTCG
PICK1
Forward primer	GATCTGAGCCTATCGCCCTG
Reverse primer	GTTCCGAGAGTTGGAGTGGG
SH3GL2
Forward primer	TCCTGCACCATGTCGGT
Reverse primer	CCTGCTGGTGACATCCACTT
SRGAP3
Forward primer	AGTCCAGCCTTGTGTTCACC
Reverse primer	GTGCCTCTGGTCTGATGTCC
