# Supplementary material for: Structuring and validating a prognostic model for low-grade gliomas based on the genes for plasma membrane tension
Source: Front Neurol. 2022 Nov 3;13:1024869. doi: 10.3389/fneur.2022.1024869 (PMC9668894; doi:10.3389/fneur.2022.1024869)
Supplement: Supplementary file 3 [file Table_3.XLSX]

## Sheet: Sheet1
Clinical information of 8 samples in IHC experiments
	Pathological diagnosis	Gender	Age	Overall survival	Status	IDH1 Type	Chemotherapy	Radiotherapy	H-Score(SH3GL2)	H-Score(SRGAP3)
Sample 1	Diffuse Astrocytoma	Female	43	56.6m	Alive	Mutant	Treated	Treated	265.03
Sample 2	Oligodendroglioma	Female	50	14.1m	Dead	Mutant	Treated	Treated	88.08
Sample 3	Oligodendroglioma	Male	26	50.9m	Alive	Mutant	Treated	Treated	237.84
Sample 4	Anaplastic astrocytoma	Female	28	31m	Dead	Mutant	Treated	Treated	150.04
Sample 5	Diffuse Astrocytoma	Female	34	28.8m	Alive	Mutant	Treated	Treated	234.7	8.58
Sample 6	Anaplastic astrocytoma	Male	67	28.5m	Alive	Wildtype	Treated	Treated	140.78	3.98
Sample 7	Anaplastic astrocytoma	Male	43	28.6m	Dead	Mutant	Treated	Treated	182.49	99.47
Sample 8	Anaplastic astrocytoma	Female	26	16.6m	Alive	Wildtype	Treated	Treated	5.39	2.57
